# Supplementary material for: Genetic and Phenotypic Characterization of the Etiological Agent of Canine Orchiepididymitis Smooth Brucella sp. BCCN84.3
Source: Front Vet Sci. 2019 Jun 7;6:175. doi: 10.3389/fvets.2019.00175 (PMC6568212; doi:10.3389/fvets.2019.00175)
Supplement: Supplementary Data Sheet 1 — (i) Excel files displaying the Brucella strains used in MLVA16; (ii) the Brucella sp. BCCN84.3 WGSA statistics, the metadata of WGSA included in the phylogenetic reconstruction; (iii) the SNPs summary in comparison to B. suis 1330 as reference, (iv) the mutations found in Brucella sp. BCCN84.3 in genes related to virulence as compared to the indicated locus/gene name; (v) the genomic islands the comprises metadata of WGSA included in the analysis and genomic islands reference information; (vi) the metadata of sequences included in the phylogenetic reconstruction using omp2a and omp2b genes, and; (vii) the retention time of the fatty acid methyl ester to construct dendrogram of Figure 2. [file Data_Sheet_1.xlsx]

## Sheet: MLVA
Metadata of isolates included in the MLVA and values obtained for each MLVA marker
	speciesbiovar		key	collection	strain	host	isolated_in	speciesbiovar	reference	group	year	lon	lat	sequencing_details	MLVA8	MLVA10	MLVA11	MLVA15	MLVA16	MLST9	MLST21	Bruce06	Bruce08	Bruce11	Bruce12	Bruce42	Bruce43	Bruce45	Bruce55	Bruce18	Bruce19	Bruce21	Bruce04	Bruce07	Bruce09	Bruce16	Bruce30	Bruce01	Bruce02	Bruce03	Bruce05	Bruce10	Bruce13	Bruce14	Bruce15	Bruce17	Bruce20	Bruce22	Bruce23
1	B. inopinata	1B. inopinata	889	2010Scholz#001	BO1	Human	USA	B. inopinata	Scholz2010 (http://ijs.sgmjournals.org/content/60/4/801.long)	B.inopinata		-95.7129	37.0902									2	5	9	13	3	2	5	4	-1	40	-1	10	-1	3	3	-1	-1	-1	-1	-1	-1	-1	-1	-1	-1	-1	-1	-1
2	B. papionis	2B. papionis	4071	Whatmore2014#001	F8/08-60(T)	Baboon	Tanzania	B. papionis	Whatmore2013(http://www.ncbi.nlm.nih.gov/pubmed/25242540)	B.papionis	2006	34.8888	-6.36903									2	5	-1	16	2	2	5	3	6	36	9	2	2	3	5	11	-1	-1	-1	-1	-1	-1	-1	-1	-1	-1	-1	-1
3	B. papionis	3B. papionis	4072	Whatmore2014#002	F8/08-61	Baboon	Texas, USA	B. papionis	Whatmore2013(http://www.ncbi.nlm.nih.gov/pubmed/25242540)	B.papionis	2007	-99.9018	31.9686									2	5	-1	16	2	2	5	3	6	36	9	2	2	3	4	10	-1	-1	-1	-1	-1	-1	-1	-1	-1	-1	-1	-1
4	B. vulpis	4B. vulpis	10002	2016complete002	F60			B. vulpis	GCA_900000005(https://www.ncbi.nlm.nih.gov/assembly/GCA_900000005.1)		2016											3	5	20	9	2	2	3	2	6	38	-1	3	-1	3	-1	6	2	2	4	2	3	-1	-1	2	-1	775	2	2
5	B. ceti	5B. ceti	10916	2016assembled862	F5/99	bottlenose dolphin		B. ceti	SRR011171(http://www.ncbi.nlm.nih.gov/nuccore/SRR011171)					454 GS FLX - SINGLE - 6-335								2	5	8	8	2	2	5	3	5	9	9	4	3	6	5	6	7	2	4	4	3	5	10	-1	4	8	8	2
6	Brucella Spp. (Australian rodents)	6Brucella Spp. (Australian rodents)	10918	2016assembled864	83/13	rodent	Australia	Brucella Spp. (Australian rodents)	SRR011179(http://www.ncbi.nlm.nih.gov/nuccore/SRR011179)	Australian rodents				454 GS FLX - SINGLE - 1-516								1	2	-1	12	1	2	5	3	9	44	-1	4	6	-1	7	-1	6	2	4	8	3	5	15	-1	4	-1	-1	2
7	B. ceti	7B. ceti	1720	2013Garofolo_28753	28753	stripped dolphin	Porto Cesareo Bacino Grande (LE), Italy	B. ceti	Garofolo2013 (http://www.ncbi.nlm.nih.gov/pubmed/23174277)	B.ceti dolphin	2012	17.8771	40.2737									2	5	8	13	2	2	4	2	6	11	9	9	14	6	7	3	-1	-1	-1	-1	-1	-1	-1	-1	-1	-1	-1	-1
8	B. ceti	8B. ceti	1599	2013Garofolo_10759	10759	stripped dolphin	Lido Pizzo, Gallipoli, Italy	B. ceti	Garofolo2013 (http://www.ncbi.nlm.nih.gov/pubmed/23174277)	B.ceti dolphin	2012	18.011	39.977									2	5	8	13	2	2	4	2	6	11	9	9	14	6	7	3	-1	-1	-1	-1	-1	-1	-1	-1	-1	-1	-1	-1
9	B. neotomae	9B. neotomae	20	2006LeFleche#020	REF 5K33	rodent	USA	B. neotomae	Le Flèche2006 (http://www.biomedcentral.com/1471-2180/6/9)	B.neotomae		-95.7129	37.0902									4	5	4	13	4	3	5	1	6	41	9	3	6	3	6	3	-1	-1	-1	-1	-1	-1	-1	-1	-1	-1	-1	-1
10	B. microti	10B. microti	401	2008Scholz#001	(IMB) 122 or CCM4915	common vole (Microtus arvalis)	Czech Republic	B. microti	Scholz2008a (http://wwwnc.cdc.gov/eid/article/14/8/08-0286_article.htm)	B.microti		15.473	49.8175									4	5	12	13	5	2	5	6	9	7	9	8	5	7	13	5	-1	-1	-1	-1	-1	-1	-1	-1	-1	-1	-1	-1
11	B. sp.	11B. sp.	10696	2016assembled642	F23/97			B. sp.	SRR642799(http://www.ncbi.nlm.nih.gov/nuccore/SRR642799)	Porpoise				Illumina HiSeq 2000 - PAIRED - 101								-1	5	8	7	4	2	5	-1	4	45	-1	5	-1	3	-1	6	-1	-1	4	4	3	7	-1	-1	4	-1	-1	2
12	B. pinnipedialis	12B. pinnipedialis	621	2009Maquart#027	M2466/93/4	harbour seal	Scotland	B. pinnipedialis	Maquart2009 (http://www.biomedcentral.com/1471-2180/9/145)	B.pinnipedialis	1993	-4.20265	56.4907									3	5	6	13	3	2	5	2	7	43	9	4	5	6	3	3	-1	-1	-1	-1	-1	-1	-1	-1	-1	-1	-1	-1
13	B. pinnipedialis	13B. pinnipedialis	19	2006LeFleche#019	REF Seal (B2/94 (BCCN 94-73)	common seal	Scotland	B. pinnipedialis	Le Flèche2006 (http://www.biomedcentral.com/1471-2180/6/9)	B.pinnipedialis	1994	-4.20265	56.4907									3	5	6	13	3	2	5	4	7	43	9	5	5	5	3	3	-1	-1	-1	-1	-1	-1	-1	-1	-1	-1	-1	-1
14	B. melitensis bv1	14B. melitensis bv1	1	2006LeFleche#001	REF 16M	Caprine	USA	B. melitensis bv1	Le Flèche2006 (http://www.biomedcentral.com/1471-2180/6/9)	Americas		-95.7129	37.0902									3	4	2	13	4	2	3	3	5	36	6	2	5	8	3	6	-1	-1	-1	-1	-1	-1	-1	-1	-1	-1	-1	-1
15	B. melitensis	15B. melitensis	10043	2016complete043	M5-90	Ovine	China	B. melitensis	GCA_000192885(https://www.ncbi.nlm.nih.gov/assembly/GCA_000192885.1)	E. Mediterranean	2011											1	5	3	13	2	2	3	2	4	41	8	6	4	3	5	5	9	2	3	4	3	3	8	2	6	6	8	1
16	B. abortus bv1	16B. abortus bv1	10052	2016complete052	9-941	Cattle	Wyoming, USA	B. abortus bv1	GCA_000008145(https://www.ncbi.nlm.nih.gov/assembly/GCA_000008145.1)	abortus C	2005											4	5	4	12	2	2	3	3	6	43	8	3	4	3	6	6	15	7	5	5	4	5	6	16	4	4	3	2
17	B. abortus bv1	17B. abortus bv1	1595	2012Ferreira#300	REF 2308	Cattle	USA	B. abortus bv1	Ferreira2012 (http://www.ncbi.nlm.nih.gov/pubmed/22905141)	abortus C		-95.7129	37.0902									4	5	4	12	2	3	3	3	6	43	8	3	7	3	3	5	-1	-1	-1	-1	-1	-1	-1	-1	-1	-1	-1	-1
18	B. canis	18B. canis	18	2006LeFleche#018	REF RM6/66 ATCC 23365	Dog	USA	B. canis	Le Flèche2006 (http://www.biomedcentral.com/1471-2180/6/9)	B.canis		-95.7129	37.0902									2	3	9	11	3	1	5	2	5	40	9	8	6	7	5	3	-1	-1	-1	-1	-1	-1	-1	-1	-1	-1	-1	-1
19	B. canis	19B. canis	10037	2016complete037	HSK A52141	Dog	Hwasung, Geyonggi, Republic of Korea	B. canis	GCA_000238195(https://www.ncbi.nlm.nih.gov/assembly/GCA_000238195.1)	B.canis	2011											2	3	9	11	3	1	5	2	5	40	9	5	5	7	8	3	6	2	4	4	3	7	16	3	6	7	6	2
20	B. suis	20B. suis	10716	2016assembled662	F4/06-146			B. suis	SRR642819(http://www.ncbi.nlm.nih.gov/nuccore/SRR642819)	B.suis biovar 2				Illumina HiSeq 2000 - PAIRED - 101								-1	5	8	9	5	1	5	-1	5	38	9	-1	-1	-1	-1	7	-1	-1	4	4	3	-1	-1	-1	2	-1	-1	2
21	B. suis bv1	21B. suis bv1	12	2006LeFleche#012	REF 1330	Swine	USA	B. suis bv1	Le Flèche2006 (http://www.biomedcentral.com/1471-2180/6/9)	B.suis biovar 1		-95.7129	37.0902									2	3	6	10	4	1	5	2	4	38	9	6	6	5	5	3	-1	-1	-1	-1	-1	-1	-1	-1	-1	-1	-1	-1
22	B. ovis	22B. ovis	10842	2016assembled788	IntaBari-2001-319-4082			B. ovis	SRR774643(http://www.ncbi.nlm.nih.gov/nuccore/SRR774643)	B.ovis				Illumina HiSeq 2000 - PAIRED - 101								-1	5	2	10	1	1	5	-1	3	7	9	6	-1	8	-1	1	-1	-1	2	5	2	-1	-1	-1	2	-1	-1	2
23	B. ovis	23B. ovis	11	2006LeFleche#011	REF BOW 63/290 (ATCC 25840)	Ovine	Australia	B. ovis	Le Flèche2006 (http://www.biomedcentral.com/1471-2180/6/9)	B.ovis		133.775	-25.2744									3	5	2	10	1	1	5	2	3	7	9	6	7	7	6	2	-1	-1	-1	-1	-1	-1	-1	-1	-1	-1	-1	-1
24		24			bneohCR01	Human	Costa Rica		Emerg Infect Dis.(2017) 23(6). doi: 10.3201/eid2306.162018	B. neotomae	2011			ERS1563929								4	5	4	13	4	3	5	1	6	42	9	3	4	3	6	3
25	B. dog Costa Rica	25B. dog Costa Rica	84	2006LeFleche#084	BCCN#84-3	Dog	Costa Rica	B. dog Costa Rica	Le Flèche2006 (http://www.biomedcentral.com/1471-2180/6/9)	\""""B.dog Costa Rica\""""""""""""""""""""""""""""""""""""""""""""""	1984	-83.7534	9.74892								BCCN#84-3	2	5	3	12	3	1	3	2	5	36	9	9	6	7	10	4	-1	-1	-1	-1	-1	-1	-1	-1	-1	-1	-1	-1
26	B. microti	26B. microti	403	2008Scholz#003	(IMB) 10-17	soil	Austria	B. microti	Scholz2008b (http://ijs.sgmjournals.org/content/58/2/375.long)	B.microti		14.5501	47.5162									4	5	-1	13	5	2	5	6	9	7	9	5	7	10	10	5
27	B. microti	27B. microti	404	2008Scholz#004	(IMB) 10-20	soil	Austria	B. microti	Scholz2008b (http://ijs.sgmjournals.org/content/58/2/375.long)	B.microti		14.5501	47.5162									4	5	-1	13	5	2	5	6	9	7	9	5	7	10	12	5
28	B. microti	28B. microti	405	2008Scholz#005	(IMB) 257	Red fox	Austria	B. microti	Scholz2009 (http://www.ncbi.nlm.nih.gov/pubmed/18973444)	B.microti		14.5501	47.5162									4	5	12	13	5	2	5	6	8	7	9	7	7	10	7	6
29	B. microti	29B. microti	406	2008Scholz#006	(IMB) 284	Red fox	Austria	B. microti	Scholz2009 (http://www.ncbi.nlm.nih.gov/pubmed/18973444)	B.microti		14.5501	47.5162									4	5	12	13	4	2	5	10	6	7	9	8	7	3	13	4
30	B. neotomae	30B. neotomae	2507	DGA0139	BCCN#R34	rodent	Utah desert,USA	B. neotomae	unpublished	B.neotomae		-111.094	39.321									3	5	4	13	4	3	5	1	6	41	9	3	4	3	5	3
31	B. neotomae	31B. neotomae	2508	DGA0140	BCCN#R35	rodent	Utah desert,USA	B. neotomae	unpublished	B.neotomae		-111.094	39.321									3	5	4	13	4	3	5	1	6	41	9	4	6	3	10	3
32	B. neotomae	32B. neotomae	2509	DGA0141	BCCN#R36	rodent	Utah desert,USA	B. neotomae	unpublished	B.neotomae		-111.094	39.321									3	5	4	13	4	2	5	1	6	41	9	4	7	6	5	3
33	B. neotomae	33B. neotomae	2510	DGA0142	BCCN#R37	rodent	Utah desert,USA	B. neotomae	unpublished	B.neotomae		-111.094	39.321									4	5	4	13	4	2	5	1	6	41	9	4	7	6	5	3
34	B. neotomae	34B. neotomae	2511	DGA0143	BCCN#R38	rodent	Utah desert,USA	B. neotomae	unpublished	B.neotomae		-111.094	39.321									3	5	4	13	4	2	5	1	6	41	9	4	7	6	5	3
35	B. neotomae	35B. neotomae	2512	DGA0144	BCCN#R39	rodent	Utah desert,USA	B. neotomae	unpublished	B.neotomae		-111.094	39.321									4	5	4	13	4	3	5	1	6	41	9	4	6	3	11	3
36	B. neotomae	36B. neotomae	2513	DGA0145	BCCN#R40	rodent	Utah desert,USA	B. neotomae	unpublished	B.neotomae		-111.094	39.321									1	5	4	13	4	3	5	1	6	41	9	3	4	3	5	3
37	B. suis bv1	37B. suis bv1	22	2006LeFleche#022	BCCN#87-68	unknown	Portugal	B. suis bv1	Le Flèche2006 (http://www.biomedcentral.com/1471-2180/6/9)	B.suis biovar 1	1987	-8.22445	39.3999									2	3	6	10	4	1	5	2	4	38	9	4	6	7	5	3
38	B. suis bv1	38B. suis bv1	24	2006LeFleche#024	BCCN#87-72	unknown	Denmark	B. suis bv1	Le Flèche2006 (http://www.biomedcentral.com/1471-2180/6/9)	B.suis biovar 1	1987	9.50178	56.2639									2	3	6	10	4	1	5	2	5	38	9	5	6	8	5	3
39	B. suis bv1	39B. suis bv1	26	2006LeFleche#026	BCCN#87-87	unknown	Poland	B. suis bv1	Le Flèche2006 (http://www.biomedcentral.com/1471-2180/6/9)	B.suis biovar 1	1987	19.1451	51.9194									2	3	6	10	4	1	5	2	4	38	9	7	7	8	5	3
40	B. suis bv1	40B. suis bv1	28	2006LeFleche#028	BCCN#87-89	Swine	USA	B. suis bv1	Le Flèche2006 (http://www.biomedcentral.com/1471-2180/6/9)	B.suis biovar 1	1987	-95.7129	37.0902									2	3	6	10	4	1	5	2	4	38	9	6	5	7	3	3
41	B. suis bv1	41B. suis bv1	30	2006LeFleche#030	BCCN#98-31	Swine	Argentina	B. suis bv1	Le Flèche2006 (http://www.biomedcentral.com/1471-2180/6/9)	B.suis biovar 1	1998	-63.6167	-38.4161									2	3	6	10	4	1	5	2	4	38	9	5	5	6	4	3
42	B. suis bv2	42B. suis bv2	32	2006LeFleche#032	BCCN#78-6	Hare	Metz, France	B. suis bv2	Le Flèche2006 (http://www.biomedcentral.com/1471-2180/6/9)	B.suis biovar 2	1978	6.1769	49.1197									2	4	8	14	6	1	5	2	6	43	9	12	5	13	2	11
43	B. suis bv2	43B. suis bv2	34	2006LeFleche#034	BCCN#81-287	Swine	Strasbourg, France	B. suis bv2	Le Flèche2006 (http://www.biomedcentral.com/1471-2180/6/9)	B.suis biovar 2	1981	7.74788	48.5831									2	4	8	14	6	1	5	2	6	43	9	13	9	17	2	5
44	B. suis bv2	44B. suis bv2	38	2006LeFleche#038	BCCN#84-22	Hare	Gap, France	B. suis bv2	Le Flèche2006 (http://www.biomedcentral.com/1471-2180/6/9)	B.suis biovar 2	1984	6.07976	44.5596									2	4	8	14	5	1	5	7	7	43	9	18	7	3	2	7
45	B. suis bv2	45B. suis bv2	42	2006LeFleche#042	BCCN#89-155	Hare	Metz, France	B. suis bv2	Le Flèche2006 (http://www.biomedcentral.com/1471-2180/6/9)	B.suis biovar 2	1989	6.1769	49.1197									2	4	8	14	6	1	5	2	6	43	9	16	7	11	2	6
46	B. suis bv2	46B. suis bv2	50	2006LeFleche#050	BCCN#98-95	Swine	Limoges, France	B. suis bv2	Le Flèche2006 (http://www.biomedcentral.com/1471-2180/6/9)	B.suis biovar 2	1998	1.2611	45.8336									2	4	8	14	6	1	5	6	6	43	9	6	9	16	2	10
47	B. suis bv2	47B. suis bv2	57	2006LeFleche#057	BCCN#01-36	Swine	Huelva, Spain	B. suis bv2	Le Flèche2006 (http://www.biomedcentral.com/1471-2180/6/9)	B.suis biovar 2	2001	-6.94472	37.2614									2	5	8	9	5	1	5	4	6	38	9	20	9	13	2	5
48	B. suis bv2	48B. suis bv2	58	2006LeFleche#058	BCCN#01-38	Swine	Salamanca, Spain	B. suis bv2	Le Flèche2006 (http://www.biomedcentral.com/1471-2180/6/9)	B.suis biovar 2	2001	-5.66354	40.9701									2	5	8	9	5	1	5	5	6	-1	9	10	5	11	2	7
49	B. suis bv2	49B. suis bv2	61	2006LeFleche#061	BCCN#01-45	Swine	Salamanca, Spain	B. suis bv2	Le Flèche2006 (http://www.biomedcentral.com/1471-2180/6/9)	B.suis biovar 2	2001	-5.66354	40.9701									2	5	8	9	5	1	5	5	6	38	9	14	5	7	2	6
50	B. suis bv2	50B. suis bv2	63	2006LeFleche#063	BCCN#01-51	Swine	Badajoz, Spain	B. suis bv2	Le Flèche2006 (http://www.biomedcentral.com/1471-2180/6/9)	B.suis biovar 2	2001	-6.97017	38.8801									2	5	8	9	5	1	5	5	6	38	9	9	5	14	2	7
51	B. suis bv2	51B. suis bv2	66	2006LeFleche#066	BCCN#02-21	Swine	Gueret, France	B. suis bv2	Le Flèche2006 (http://www.biomedcentral.com/1471-2180/6/9)	B.suis biovar 2	2002	1.87145	46.1696									2	4	8	14	4	1	5	6	4	43	9	15	4	7	2	7
52	B. suis bv2	52B. suis bv2	70	2006LeFleche#070	BCCN#02-48	Hare	Angers, France	B. suis bv2	Le Flèche2006 (http://www.biomedcentral.com/1471-2180/6/9)	B.suis biovar 2	2002	-0.563166	47.4784									2	4	8	14	6	1	5	2	6	43	9	9	5	8	2	6
53	B. suis bv2	53B. suis bv2	74	2006LeFleche#074	BCCN#03-5	Swine	Moulins, France	B. suis bv2	Le Flèche2006 (http://www.biomedcentral.com/1471-2180/6/9)	B.suis biovar 2	2003	3.33442	46.5681									2	4	8	14	7	1	5	6	6	43	9	6	4	18	2	5
54	B. suis bv2	54B. suis bv2	77	2006LeFleche#077	BCCN#02-42	Swine	Croatia	B. suis bv2	Le Flèche2006 (http://www.biomedcentral.com/1471-2180/6/9)	B.suis biovar 2	2002	15.2	45.1									2	5	8	14	5	1	5	7	4	43	9	10	5	3	2	8
55	B. suis	55B. suis	78	2006LeFleche#078	BCCN#96-36	Swine	Argentina	B. suis	Le Flèche2006 (http://www.biomedcentral.com/1471-2180/6/9)	B.suis biovar 1	1996	-63.6167	-38.4161									2	3	6	10	4	1	5	2	4	38	9	4	5	5	5	3
56	B. melitensis bv1	56B. melitensis bv1	79	2006LeFleche#079	BCCN#96-22	Ovine	Israel	B. melitensis bv1	Le Flèche2006 (http://www.biomedcentral.com/1471-2180/6/9)	Americas	1996	34.8516	31.0461									3	4	2	13	4	2	3	3	8	36	6	2	4	6	3	6
57	B. melitensis bv1	57B. melitensis bv1	80	2006LeFleche#080	BCCN#75-478	Ovine	Israel	B. melitensis bv1	Le Flèche2006 (http://www.biomedcentral.com/1471-2180/6/9)	E. Mediterranean	1975	34.8516	31.0461									1	5	3	13	3	2	3	2	4	41	8	5	5	3	5	4
58	B. melitensis bv1	58B. melitensis bv1	81	2006LeFleche#081	BCCN#90-61	unknown	South Africa	B. melitensis bv1	Le Flèche2006 (http://www.biomedcentral.com/1471-2180/6/9)	Americas	1990	22.9375	-30.5595									3	4	2	13	4	2	3	3	8	36	6	2	4	7	4	6
59	B. melitensis bv2	59B. melitensis bv2	82	2006LeFleche#082	BCCN#77-6	Caprine	Nice, France	B. melitensis bv2	Le Flèche2006 (http://www.biomedcentral.com/1471-2180/6/9)	W. Mediterranean	1977	7.26559	43.696									3	5	3	13	1	1	3	3	7	43	8	5	5	12	4	3
60	B. melitensis bv2	60B. melitensis bv2	83	2006LeFleche#083	BCCN#80-39	Ovine	Digne-les-Bains, France	B. melitensis bv2	Le Flèche2006 (http://www.biomedcentral.com/1471-2180/6/9)	W. Mediterranean	1980	6.23598	44.0922									3	5	3	13	1	1	3	3	7	49	8	7	5	14	7	3
61	B. melitensis bv2	61B. melitensis bv2	85	2006LeFleche#085	BCCN#92-87	Ovine	Aragon, Spain	B. melitensis bv2	Le Flèche2006 (http://www.biomedcentral.com/1471-2180/6/9)	E. Mediterranean	1992	-0.905662	41.5976									1	5	3	13	3	2	3	2	5	9	8	4	4	3	4	5
62	B. melitensis bv2	62B. melitensis bv2	86	2006LeFleche#086	BCCN#95-33	Ovine	Sicilia, Italia	B. melitensis bv2	Le Flèche2006 (http://www.biomedcentral.com/1471-2180/6/9)	W. Mediterranean	1995	14.0154	37.6									3	5	3	13	1	1	3	3	7	43	8	5	5	7	7	3
63	B. melitensis bv3	63B. melitensis bv3	87	2006LeFleche#087	BCCN#91-243	Ovine	Tunisia	B. melitensis bv3	Le Flèche2006 (http://www.biomedcentral.com/1471-2180/6/9)	W. Mediterranean	1991	9.5375	33.8869									3	5	3	13	1	1	3	3	7	45	8	6	2	9	4	3
64	B. melitensis bv3	64B. melitensis bv3	88	2006LeFleche#088	BCCN#95-30	Ovine	Sicilia, Italia	B. melitensis bv3	Le Flèche2006 (http://www.biomedcentral.com/1471-2180/6/9)	W. Mediterranean	1995	14.0154	37.6									3	6	3	14	1	1	3	3	7	45	8	7	4	6	6	3
65	B. melitensis bv3	65B. melitensis bv3	89	2006LeFleche#089	BCCN#95-36	Caprine	Sicilia, Italia	B. melitensis bv3	Le Flèche2006 (http://www.biomedcentral.com/1471-2180/6/9)	W. Mediterranean	1995	14.0154	37.6									3	6	3	14	1	1	3	3	8	45	8	5	4	8	7	3
66	B. melitensis bv3	66B. melitensis bv3	90	2006LeFleche#090	BCCN#96-31	Ovine	Israel	B. melitensis bv3	Le Flèche2006 (http://www.biomedcentral.com/1471-2180/6/9)	E. Mediterranean	1996	34.8516	31.0461									1	4	3	13	3	2	3	2	4	41	8	5	4	3	4	5
67	B. melitensis bv3	67B. melitensis bv3	92	2006LeFleche#092	BCCN#96-56	Ovine	Sicilia, Italia	B. melitensis bv3	Le Flèche2006 (http://www.biomedcentral.com/1471-2180/6/9)	W. Mediterranean	1996	14.0154	37.6									3	6	3	14	1	1	3	3	7	43	8	7	6	8	4	3
68	B. melitensis bv3	68B. melitensis bv3	94	2006LeFleche#094	BCCN#90-112	Cattle	Greece	B. melitensis bv3	Le Flèche2006 (http://www.biomedcentral.com/1471-2180/6/9)	E. Mediterranean	1990	21.8243	39.0742									1	5	3	13	3	2	3	2	4	41	8	6	4	6	4	3
69	B. melitensis bv3	69B. melitensis bv3	96	2006LeFleche#096	BCCN#92-106a	unknown	Algeria	B. melitensis bv3	Le Flèche2006 (http://www.biomedcentral.com/1471-2180/6/9)	W. Mediterranean	1992	1.65963	28.0339									3	5	3	13	1	1	3	3	7	45	8	6	2	7	4	3
70	B. melitensis	70B. melitensis	98	2006LeFleche#098	BCCN#R19	Caprine	Malta	B. melitensis	Le Flèche2006 (http://www.biomedcentral.com/1471-2180/6/9)	Americas		14.3754	35.9375									3	4	3	13	5	2	3	3	6	36	5	2	4	8	6	5
71	B. melitensis	71B. melitensis	100	2006LeFleche#100	BCCN#94-49	Ovine	India	B. melitensis	Le Flèche2006 (http://www.biomedcentral.com/1471-2180/6/9)	E. Mediterranean	1994	78.9629	20.5937									1	5	3	13	2	2	3	2	4	41	8	5	4	3	6	4
72	B. abortus bv1	72B. abortus bv1	101	2006LeFleche#101	BCCN#92-73	Cattle	Limoges, France	B. abortus bv1	Le Flèche2006 (http://www.biomedcentral.com/1471-2180/6/9)	abortus C	1992	1.2611	45.8336									3	5	4	12	2	2	3	3	6	43	8	5	6	3	4	4
73	B. abortus bv1	73B. abortus bv1	102	2006LeFleche#102	BCCN#95-11	Cattle	Clermont-Ferrand, France	B. abortus bv1	Le Flèche2006 (http://www.biomedcentral.com/1471-2180/6/9)	abortus C	1995	3.08703	45.7772									3	5	4	12	2	2	3	3	6	43	8	5	7	3	4	4
74	B. abortus bv1	74B. abortus bv1	103	2006LeFleche#103	BCCN#95-19	Chamois	Chambery, France	B. abortus bv1	Le Flèche2006 (http://www.biomedcentral.com/1471-2180/6/9)	abortus C	1995	5.91778	45.5646									4	5	4	12	2	2	3	3	6	43	8	4	4	3	3	4
75	B. abortus bv1	75B. abortus bv1	104	2006LeFleche#104	BCCN#95-51	Cattle	Argentina	B. abortus bv1	Le Flèche2006 (http://www.biomedcentral.com/1471-2180/6/9)	abortus C	1995	-63.6167	-38.4161									4	5	4	12	2	2	3	3	6	43	8	3	4	3	6	5
76	B. abortus bv1	76B. abortus bv1	105	2006LeFleche#105	BCCN#95-55	Cattle	Costa Rica	B. abortus bv1	Le Flèche2006 (http://www.biomedcentral.com/1471-2180/6/9)	abortus C	1995	-83.7534	9.74892									4	5	4	12	2	2	3	3	6	43	8	3	4	3	3	5
77	B. abortus bv1	77B. abortus bv1	106	2006LeFleche#106	BCCN#96-62	Cattle	Sicilia, Italia	B. abortus bv1	Le Flèche2006 (http://www.biomedcentral.com/1471-2180/6/9)	abortus C	1996	14.0154	37.6									4	5	4	12	2	2	3	3	4	43	8	4	4	3	3	4
78	B. abortus bv1	78B. abortus bv1	107	2006LeFleche#107	BCCN#V1	Cattle	USA	B. abortus bv1	Le Flèche2006 (http://www.biomedcentral.com/1471-2180/6/9)	abortus C		-95.7129	37.0902									4	5	4	12	2	2	3	3	6	43	8	3	5	3	3	5
79	B. abortus bv3	79B. abortus bv3	108	2006LeFleche#108	BCCN#91-90	Cattle	Greece	B. abortus bv3	Le Flèche2006 (http://www.biomedcentral.com/1471-2180/6/9)	abortus C	1991	21.8243	39.0742									4	5	3	12	2	2	3	1	6	43	8	4	5	4	3	3
80	B. abortus bv3	80B. abortus bv3	109	2006LeFleche#109	BCCN#92-25	Cattle	La Roche-sur-Yon, France	B. abortus bv3	Le Flèche2006 (http://www.biomedcentral.com/1471-2180/6/9)	abortus C	1992	-1.42644	46.6705									4	5	3	12	2	2	3	1	6	43	8	4	5	5	4	3
81	B. abortus bv3	81B. abortus bv3	110	2006LeFleche#110	BCCN#93-15	Cattle	Pamplona, Spain	B. abortus bv3	Le Flèche2006 (http://www.biomedcentral.com/1471-2180/6/9)	abortus C	1993	-1.64827	42.8117									4	5	3	12	2	2	3	1	6	43	8	4	5	6	4	3
82	B. abortus bv3	82B. abortus bv3	112	2006LeFleche#112	BCCN#94-18	Cattle	Limoges, France	B. abortus bv3	Le Flèche2006 (http://www.biomedcentral.com/1471-2180/6/9)	abortus C	1994	1.2611	45.8336									4	5	3	12	2	2	3	1	6	43	8	4	5	7	3	3
83	B. abortus bv3	83B. abortus bv3	114	2006LeFleche#114	BCCN#95-7	Cattle	Limoges, France	B. abortus bv3	Le Flèche2006 (http://www.biomedcentral.com/1471-2180/6/9)	abortus C	1995	1.2611	45.8336									4	5	3	12	2	2	3	1	6	45	8	4	5	5	3	3
84	B. abortus bv4	84B. abortus bv4	116	2006LeFleche#116	BCCN#95-31	Cattle	Sicilia, Italia	B. abortus bv4	Le Flèche2006 (http://www.biomedcentral.com/1471-2180/6/9)	abortus C	1995	14.0154	37.6									4	5	4	12	2	2	3	3	6	45	8	4	7	3	4	5
85	B. abortus bv9	85B. abortus bv9	118	2006LeFleche#118	BCCN#87-46	Cattle	Tarbes, France	B. abortus bv9	Le Flèche2006 (http://www.biomedcentral.com/1471-2180/6/9)	abortus C	1987	0.078082	43.233									3	5	3	12	2	2	2	3	7	43	8	4	6	3	3	3
86	B. abortus	86B. abortus	120	2006LeFleche#120	BCCN#V5	Cattle	USA	B. abortus	Le Flèche2006 (http://www.biomedcentral.com/1471-2180/6/9)	abortus C		-95.7129	37.0902									4	5	4	12	2	3	3	3	6	43	8	3	7	3	3	5
87	B. ovis	87B. ovis	121	2006LeFleche#121	BCCN#R22	Ovine	USA	B. ovis	Le Flèche2006 (http://www.biomedcentral.com/1471-2180/6/9)	B.ovis		-95.7129	37.0902									3	5	2	10	1	1	5	2	3	7	9	9	9	9	14	2
88	B. ovis	88B. ovis	122	2006LeFleche#122	BCCN#97-41	Ovine	Argentina	B. ovis	Le Flèche2006 (http://www.biomedcentral.com/1471-2180/6/9)	B.ovis	1997	-63.6167	-38.4161									3	5	2	10	1	1	5	2	3	-1	9	7	7	16	8	2
89	B. ovis	89B. ovis	123	2006LeFleche#123	BCCN#98-46	Ovine	Argentina	B. ovis	Le Flèche2006 (http://www.biomedcentral.com/1471-2180/6/9)	B.ovis	1998	-63.6167	-38.4161									3	5	2	10	1	1	5	2	3	7	9	6	12	12	14	2
90	B. abortus bv6	90B. abortus bv6	124	2006LeFleche#124	BfR 7	Cattle	Tchad	B. abortus bv6	Le Flèche2006 (http://www.biomedcentral.com/1471-2180/6/9)	abortus B		18.7322	15.4542									3	5	4	11	2	2	3	3	6	41	8	6	4	3	8	4
91	B. abortus bv6	91B. abortus bv6	125	2006LeFleche#125	BfR 8	Cattle	Tchad	B. abortus bv6	Le Flèche2006 (http://www.biomedcentral.com/1471-2180/6/9)	abortus B		18.7322	15.4542									3	5	4	11	2	1	3	3	6	41	8	5	4	3	6	5
92	B. suis bv2	92B. suis bv2	126	2006LeFleche#126	BfR 9	Boar	Halle, Germany	B. suis bv2	Le Flèche2006 (http://www.biomedcentral.com/1471-2180/6/9)	B.suis biovar 2	2002	11.9688	51.497									2	4	8	14	6	1	5	6	7	43	9	13	7	20	2	10
93	B. melitensis bv1	93B. melitensis bv1	127	2006LeFleche#127	BfR 23	Caprine	United Arab Emirates	B. melitensis bv1	Le Flèche2006 (http://www.biomedcentral.com/1471-2180/6/9)	E. Mediterranean		53.8478	23.4241									3	5	3	12	4	2	3	5	7	36	8	5	4	7	6	5
94	B. melitensis bv2	94B. melitensis bv2	129	2006LeFleche#129	BfR 43	unknown		B. melitensis bv2	Le Flèche2006 (http://www.biomedcentral.com/1471-2180/6/9)	E. Mediterranean	1972											1	5	3	13	3	2	3	2	5	9	8	3	4	3	7	5
95	B. melitensis bv2	95B. melitensis bv2	131	2006LeFleche#131	BfR 46	unknown	Bonn, Germany	B. melitensis bv2	Le Flèche2006 (http://www.biomedcentral.com/1471-2180/6/9)	E. Mediterranean	1999	7.09821	50.7374									1	5	3	13	3	2	3	2	4	41	8	6	4	4	7	3
96	B. melitensis bv2	96B. melitensis bv2	133	2006LeFleche#133	BfR 51	Ovine	Meskane, Syria	B. melitensis bv2	Le Flèche2006 (http://www.biomedcentral.com/1471-2180/6/9)	E. Mediterranean	1990	40.0833	36.7667									1	5	3	13	3	2	3	2	4	43	8	4	4	3	5	4
97	B. abortus bv1	97B. abortus bv1	135	2006LeFleche#135	BfR 95	Mouse		B. abortus bv1	Le Flèche2006 (http://www.biomedcentral.com/1471-2180/6/9)	abortus C												4	5	4	12	2	2	3	3	6	43	8	3	6	3	3	5
98	B. abortus bv1	98B. abortus bv1	137	2006LeFleche#137	BfR 97	Cattle	Zimbabwe	B. abortus bv1	Le Flèche2006 (http://www.biomedcentral.com/1471-2180/6/9)	abortus C		29.1549	-19.0154									4	5	4	12	2	2	3	1	6	43	8	3	4	3	3	6
99	B. abortus bv1	99B. abortus bv1	139	2006LeFleche#139	BfR 99	unknown	Bern, Switzerland	B. abortus bv1	Le Flèche2006 (http://www.biomedcentral.com/1471-2180/6/9)	abortus C	1972	7.44461	46.9479									4	5	4	12	2	2	3	3	6	43	8	3	5	3	4	6
100	B. abortus bv6	100B. abortus bv6	145	2006LeFleche#145	BfR 124	Cattle	Syria	B. abortus bv6	Le Flèche2006 (http://www.biomedcentral.com/1471-2180/6/9)	abortus C	1993	38.9968	34.8021									2	5	3	12	2	2	3	1	6	45	8	4	9	6	3	3
101	B. canis	101B. canis	146	2006LeFleche#146	BfR 130	Dog	Greece	B. canis	Le Flèche2006 (http://www.biomedcentral.com/1471-2180/6/9)	B.canis	2001	21.8243	39.0742									2	3	9	11	3	1	5	2	5	40	9	6	7	8	5	3
102	B. canis	102B. canis	147	2006LeFleche#147	BfR 132	Dog		B. canis	Le Flèche2006 (http://www.biomedcentral.com/1471-2180/6/9)	B.canis	1976											2	3	9	11	3	1	5	2	6	40	9	7	5	9	7	3
103	B. canis	103B. canis	182	2006LeFleche#182	BCCN#87-66	Dog	Canada	B. canis	Le Flèche2006 (http://www.biomedcentral.com/1471-2180/6/9)	B.canis	1987	-106.347	56.1304									2	3	9	11	3	1	5	2	5	40	9	8	6	10	5	3
104	B. canis	104B. canis	183	2006LeFleche#183	BCCN#96-105	Dog	Romania	B. canis	Le Flèche2006 (http://www.biomedcentral.com/1471-2180/6/9)	B.canis	1996	24.9668	45.9432									2	3	9	11	3	1	5	2	5	40	9	7	6	7	7	3
105	B. canis	105B. canis	184	2006LeFleche#184	BCCN#96-107	Dog	Romania	B. canis	Le Flèche2006 (http://www.biomedcentral.com/1471-2180/6/9)	B.canis	1996	24.9668	45.9432									2	3	9	11	3	1	5	2	5	40	9	8	6	6	6	3
106	B. canis	106B. canis	185	2006LeFleche#185	BCCN#96-121	Dog		B. canis	Le Flèche2006 (http://www.biomedcentral.com/1471-2180/6/9)	B.canis	1996											2	3	9	11	3	1	5	2	5	40	9	6	5	14	8	3
107	B. canis	107B. canis	186	2006LeFleche#186	BCCN#97-3	Dog	France	B. canis	Le Flèche2006 (http://www.biomedcentral.com/1471-2180/6/9)	B.canis	1997	2.21375	46.2276									2	3	9	11	3	1	5	2	5	40	9	7	6	10	7	3
108	B. suis bv4	108B. suis bv4	187	2006LeFleche#187	BCCN#3609 (BCCN#R28)	Caribou		B. suis bv4	Le Flèche2006 (http://www.biomedcentral.com/1471-2180/6/9)	B.suis biovar 4												2	3	9	10	3	1	5	2	4	40	9	6	6	7	7	3
109	B. suis bv5	109B. suis bv5	188	2006LeFleche#188	BCCN#ELT80 (BCCN#R29)	unknown		B. suis bv5	Le Flèche2006 (http://www.biomedcentral.com/1471-2180/6/9)	B.suis biovar 5												1	2	9	14	1	2	5	6	8	43	9	7	5	9	5	6
110	B. ovis	110B. ovis	176	2006LeFleche#176	BfR 173	Ovine		B. ovis	Le Flèche2006 (http://www.biomedcentral.com/1471-2180/6/9)	B.ovis	1998											3	5	2	10	1	1	5	2	3	7	9	10	5	12	9	2
111	B. ovis	111B. ovis	177	2006LeFleche#177	BfR 175	Ovine		B. ovis	Le Flèche2006 (http://www.biomedcentral.com/1471-2180/6/9)	B.ovis	1998											3	5	2	10	1	1	5	2	3	7	9	6	5	16	10	2
112	B. ovis	112B. ovis	178	2006LeFleche#178	BfR 176	Ovine		B. ovis	Le Flèche2006 (http://www.biomedcentral.com/1471-2180/6/9)	B.ovis	1998											3	5	2	10	1	1	5	2	3	7	9	9	5	6	8	2
113	B. ovis	113B. ovis	179	2006LeFleche#179	BfR 179	Ovine		B. ovis	Le Flèche2006 (http://www.biomedcentral.com/1471-2180/6/9)	B.ovis	1998											3	5	2	10	1	1	5	2	3	7	9	9	6	12	9	2
114	B. ovis	114B. ovis	180	2006LeFleche#180	BfR 180	Ovine		B. ovis	Le Flèche2006 (http://www.biomedcentral.com/1471-2180/6/9)	B.ovis	1998											3	5	2	10	1	1	5	2	3	7	9	6	5	17	10	2
115	B. ovis	115B. ovis	181	2006LeFleche#181	BfR 181	Ovine		B. ovis	Le Flèche2006 (http://www.biomedcentral.com/1471-2180/6/9)	B.ovis	1998											3	5	2	10	1	1	5	2	3	7	9	9	5	5	8	2
116	B. pinnipedialis	116B. pinnipedialis	595	2009Maquart#001	M2533/93/1	harbour seal	Scotland	B. pinnipedialis	Maquart2009 (http://www.biomedcentral.com/1471-2180/9/145)	B.pinnipedialis	1993	-4.20265	56.4907									2	5	6	12	3	2	5	3	7	43	9	6	4	6	5	3
117	B. pinnipedialis	117B. pinnipedialis	597	2009Maquart#003	M972/94/1	harbour seal	Scotland	B. pinnipedialis	Maquart2009 (http://www.biomedcentral.com/1471-2180/9/145)	B.pinnipedialis	1994	-4.20265	56.4907									3	5	6	13	3	2	5	4	7	43	9	7	5	5	3	3
118	B. ceti	118B. ceti	601	2009Maquart#007	M181/97/1	AWSD	Scotland	B. ceti	Maquart2009 (http://www.biomedcentral.com/1471-2180/9/145)	B.ceti porpoise	1997	-4.20265	56.4907									2	5	8	7	3	2	5	1	4	45	9	7	5	3	5	5
119	B. pinnipedialis	119B. pinnipedialis	607	2009Maquart#013	#8155	harbour seal	Germany	B. pinnipedialis	Maquart2009 (http://www.biomedcentral.com/1471-2180/9/145)	B.pinnipedialis	1999	10.4515	51.1657									3	5	6	13	3	2	5	4	7	43	9	5	4	5	3	3
120	B. pinnipedialis	120B. pinnipedialis	611	2009Maquart#017	#8244	harbour seal	Germany	B. pinnipedialis	Maquart2009 (http://www.biomedcentral.com/1471-2180/9/145)	B.pinnipedialis	2000	10.4515	51.1657									3	5	6	13	3	2	5	4	7	43	9	5	5	7	4	3
121	B. pinnipedialis	121B. pinnipedialis	615	2009Maquart#021	#11255	harbour seal	Germany	B. pinnipedialis	Maquart2009 (http://www.biomedcentral.com/1471-2180/9/145)	B.pinnipedialis	2002	10.4515	51.1657									3	5	6	13	3	2	5	4	7	43	9	5	6	4	3	3
122	B. pinnipedialis	122B. pinnipedialis	619	2009Maquart#025	#11267	harbour seal	Germany	B. pinnipedialis	Maquart2009 (http://www.biomedcentral.com/1471-2180/9/145)	B.pinnipedialis	2004	10.4515	51.1657									3	5	6	13	3	2	5	4	7	43	9	2	5	5	3	3
123	B. pinnipedialis	123B. pinnipedialis	623	2009Maquart#029	M339/94/1	harbour seal	Scotland	B. pinnipedialis	Maquart2009 (http://www.biomedcentral.com/1471-2180/9/145)	B.pinnipedialis	1994	-4.20265	56.4907									3	5	6	13	3	2	5	4	7	43	9	6	6	5	3	3
124	B. ceti	124B. ceti	629	2009Maquart#035	M515/96/2	porpoise	Scotland	B. ceti	Maquart2009 (http://www.biomedcentral.com/1471-2180/9/145)	B.ceti porpoise	1996	-4.20265	56.4907									2	5	8	7	3	2	5	1	4	45	9	4	6	5	5	4
125	B. ceti	125B. ceti	649	2009Maquart#055	M23/03/4	porpoise	Scotland	B. ceti	Maquart2009 (http://www.biomedcentral.com/1471-2180/9/145)	B.ceti porpoise	2003	-4.20265	56.4907									2	5	8	7	3	2	5	1	4	45	9	7	5	3	4	5
126	B. ceti	126B. ceti	653	2009Maquart#059	M61/05/1	AWSD	Scotland	B. ceti	Maquart2009 (http://www.biomedcentral.com/1471-2180/9/145)	B.ceti porpoise	2005	-4.20265	56.4907									2	5	8	7	3	2	5	1	4	45	9	5	6	3	7	6
127	B. pinnipedialis	127B. pinnipedialis	660	2009Maquart#066	22f-1	hooded seal	Norway	B. pinnipedialis	Maquart2009 (http://www.biomedcentral.com/1471-2180/9/145)	B.pinnipedialis	2002	8.46895	60.472									3	5	15	12	3	2	5	7	7	45	9	4	4	6	4	6
128	B. pinnipedialis	128B. pinnipedialis	662	2009Maquart#068		hooded seal	Norway	B. pinnipedialis	Maquart2009 (http://www.biomedcentral.com/1471-2180/9/145)	B.pinnipedialis	2002	8.46895	60.472									3	5	15	12	3	2	5	7	7	45	9	4	4	5	5	4
129	B. ceti	129B. ceti	664	2009Maquart#070	M103/99/2	porpoise	Scotland	B. ceti	Maquart2009 (http://www.biomedcentral.com/1471-2180/9/145)	B.ceti porpoise	1999	-4.20265	56.4907									2	5	8	7	3	2	5	1	4	45	9	5	5	3	6	5
130	B. ceti	130B. ceti	666	2009Maquart#072	M656/99/2	striped dolphin	Scotland	B. ceti	Maquart2009 (http://www.biomedcentral.com/1471-2180/9/145)	B.ceti dolphin	1999	-4.20265	56.4907									2	5	8	13	2	2	4	2	6	11	9	8	8	8	15	3
131	B. ceti	131B. ceti	668	2009Maquart#074	M12/00/3	porpoise	Scotland	B. ceti	Maquart2009 (http://www.biomedcentral.com/1471-2180/9/145)	B.ceti porpoise	2000	-4.20265	56.4907									2	5	8	7	3	2	5	1	4	45	9	8	6	3	3	4
132	B. pinnipedialis	132B. pinnipedialis	669	2009Maquart#075	M13/01/1	harbour seal	Scotland	B. pinnipedialis	Maquart2009 (http://www.biomedcentral.com/1471-2180/9/145)	B.pinnipedialis	2001	-4.20265	56.4907									3	5	6	13	3	2	5	4	7	43	9	7	5	6	3	3
133	B. ceti	133B. ceti	670	2009Maquart#076	M117/01/1	porpoise	Scotland	B. ceti	Maquart2009 (http://www.biomedcentral.com/1471-2180/9/145)	B.ceti porpoise	2001	-4.20265	56.4907									2	5	8	7	3	2	5	1	4	45	9	4	5	4	4	4
134	B. ceti	134B. ceti	671	2009Maquart#077	M130/02/2	porpoise	Scotland	B. ceti	Maquart2009 (http://www.biomedcentral.com/1471-2180/9/145)	B.ceti porpoise	2002	-4.20265	56.4907									2	5	8	7	3	2	5	1	4	45	9	4	5	3	5	4
135	B. pinnipedialis	135B. pinnipedialis	673	2009Maquart#079	22a-2	hooded seal	Norway	B. pinnipedialis	Maquart2009 (http://www.biomedcentral.com/1471-2180/9/145)	B.pinnipedialis	2002	8.46895	60.472									3	5	15	12	3	2	5	7	7	45	9	4	4	6	4	6
136	B. pinnipedialis	136B. pinnipedialis	675	2009Maquart#081	25a-1	hooded seal	Norway	B. pinnipedialis	Maquart2009 (http://www.biomedcentral.com/1471-2180/9/145)	B.pinnipedialis	2002	8.46895	60.472									3	5	15	12	3	2	5	7	7	45	9	3	4	5	6	4
137	B. ceti	137B. ceti	677	2009Maquart#083	M116/03/2	porpoise	Scotland	B. ceti	Maquart2009 (http://www.biomedcentral.com/1471-2180/9/145)	B.ceti porpoise	2003	-4.20265	56.4907									2	5	8	7	3	2	5	1	4	45	9	6	5	3	12	6
138	B. pinnipedialis	138B. pinnipedialis	680	2009Maquart#086	53c-1	hooded seal	Norway	B. pinnipedialis	Maquart2009 (http://www.biomedcentral.com/1471-2180/9/145)	B.pinnipedialis	2002	8.46895	60.472									3	5	15	12	3	2	5	7	7	45	9	4	4	7	6	6
139	B. ceti	139B. ceti	681	2009Maquart#087	M195/03/10	porpoise	Scotland	B. ceti	Maquart2009 (http://www.biomedcentral.com/1471-2180/9/145)	B.ceti porpoise	2003	-4.20265	56.4907									1	5	8	7	3	2	5	1	4	45	9	7	4	3	6	4
140	B. ceti	140B. ceti	684	2009Maquart#090	M120/05/1	porpoise	Scotland	B. ceti	Maquart2009 (http://www.biomedcentral.com/1471-2180/9/145)	B.ceti porpoise	2005	-4.20265	56.4907									2	5	8	7	3	2	5	1	4	45	9	7	5	3	5	5
141	B. pinnipedialis	141B. pinnipedialis	685	2009Maquart#091	M603/99/7	hooded seal	Scotland	B. pinnipedialis	Maquart2009 (http://www.biomedcentral.com/1471-2180/9/145)	B.pinnipedialis	1999	-4.20265	56.4907									3	5	15	12	3	2	5	7	7	45	9	4	4	6	7	4
142	B. ceti	142B. ceti	686	2009Maquart#092	M656/99/1	striped dolphin	Scotland	B. ceti	Maquart2009 (http://www.biomedcentral.com/1471-2180/9/145)	B.ceti dolphin	1999	-4.20265	56.4907									2	5	8	13	2	2	4	2	6	11	9	8	8	8	15	3
143	B. ceti	143B. ceti	690	2009Maquart#096	M83/01/4	porpoise	Scotland	B. ceti	Maquart2009 (http://www.biomedcentral.com/1471-2180/9/145)	B.ceti porpoise	2001	-4.20265	56.4907									2	5	8	7	3	2	5	1	4	45	9	5	5	3	7	8
144	B. ceti	144B. ceti	694	2009Maquart#100	M158/06/1	AWSD	Scotland	B. ceti	Maquart2009 (http://www.biomedcentral.com/1471-2180/9/145)	B.ceti dolphin	2006	-4.20265	56.4907									2	5	8	13	2	2	4	2	6	11	9	9	8	7	15	3
145	B. ceti	145B. ceti	697	2009Maquart#103	M181/07/7	porpoise	Scotland	B. ceti	Maquart2009 (http://www.biomedcentral.com/1471-2180/9/145)	B.ceti porpoise	2007	-4.20265	56.4907									2	5	8	7	3	2	5	1	4	45	9	5	5	3	6	7
146	B. ceti	146B. ceti	701	2009Maquart#107	M217/03/4	porpoise	Scotland	B. ceti	Maquart2009 (http://www.biomedcentral.com/1471-2180/9/145)	B.ceti porpoise	2003	-4.20265	56.4907									2	5	8	7	3	2	5	1	4	45	9	5	6	3	6	5
147	B. ceti	147B. ceti	707	2009Maquart#113	M83/07/3	AWSD	Scotland	B. ceti	Maquart2009 (http://www.biomedcentral.com/1471-2180/9/145)	B.ceti dolphin	2007	-4.20265	56.4907									2	5	8	13	1	2	4	2	6	11	9	11	10	7	9	3
148	B. ceti	148B. ceti	715	2009Maquart#121	M54/07/11	porpoise	Scotland	B. ceti	Maquart2009 (http://www.biomedcentral.com/1471-2180/9/145)	B.ceti porpoise	2007	-4.20265	56.4907									2	5	8	7	3	2	5	1	4	45	9	6	6	3	4	5
149	B. ceti	149B. ceti	719	2009Maquart#125	M35/08/2	minke whale	Scotland	B. ceti	Maquart2009 (http://www.biomedcentral.com/1471-2180/9/145)	B.ceti dolphin	2008	-4.20265	56.4907									2	5	8	13	2	2	4	2	6	11	9	9	8	9	16	3
150	B. ceti	150B. ceti	723	2009Maquart#129	M199/04/3	porpoise	Scotland	B. ceti	Maquart2009 (http://www.biomedcentral.com/1471-2180/9/145)	B.ceti porpoise	2004	-4.20265	56.4907									2	5	8	7	3	2	5	1	4	45	9	5	6	3	7	6
151	B. pinnipedialis	151B. pinnipedialis	724	2009Maquart#130	M4/06/4	gray seal	Scotland	B. pinnipedialis	Maquart2009 (http://www.biomedcentral.com/1471-2180/9/145)	B.pinnipedialis	2006	-4.20265	56.4907									2	5	6	13	3	2	5	3	7	43	9	6	4	7	5	3
152	B. ceti	152B. ceti	728	2009Maquart#134	M260/03/1	AWSD	Scotland	B. ceti	Maquart2009 (http://www.biomedcentral.com/1471-2180/9/145)	B.ceti dolphin	2003	-4.20265	56.4907									2	5	8	13	2	2	4	2	6	11	9	8	6	7	8	3
[truncated: 71 more columns]

## Sheet: BCCN84.3_Statistics
Brucella BCCN84.3 WGS Statistics
Study ID	Sample	Lane Name	Cycles	Reads	Bases	Map Type	Mapped %	Paired %	Mean Insert Size	Depth of Coverage	Depth of Coverage sd	Genome Covered	Duplication Rate	Error Rate
2815	2815STDY5992322	14913_1#5	100	6175664	617566400	QC	98.1	97.8	255.7	182.88	42.84	99.03	0.0013	0.005

## Sheet: WGS_phylogenetic
Metadata of WGS included in the phylogenetic reconstruction
Species and strains	Host specie	Common name	Accession number
Brucella sp. BCCN 84.3	Canis familiaris	Domestic dog	ERS568777
Brucella melitensis 16M	Capra aegagrus	Goat	NC_003317.1 & NC_003318.1
Brucella melitensis M5-90	Capra spp.	Goat	GCA_000192885.1
Brucella abortus 2308W	Bos taurus	Cow	ERS568782
Brucella neotomae 5K/33	Neotoma lepida	Wood rat	GCA_000158715.1
Brucella suis F4/06-146	Not known	Not known	GCA_000365705.1
B. suis st. 686 bv 3	Not known	Not known	NZ_CP007719.1; NZ_CP007718.1
B. suis st. 513 bv 5	Not known	Not known	GCA_000157755.1
Brucella suis 1330	Sus scrofa	Domestic pig	NC_004310.3 & NC_004311.2
Brucella ceti dolphin type TE10759-12	Stenella coeruleoalba	Striped dolphin	CP006896 & CP006897
Brucella ceti porposie type F23-97	Tursiops truncatus	Bottle nose dolphin	NZ_AQKR00000000.1
Brucella pinnipedialis B2/94	Phoca vitulina	Common seal	NZ_ACFF00000000
Brucella canis ATCC 23365	Canis familiaris	Domestic dog	NC_010103.1 & NC_010104.1
Brucella ovis IntaBari-2001-319-4082	Ovis aries	Ram	GCA_000365965.1
Brucella microti CCM 4915	Microtus arvalis	Common vole	NC_013119.1 & NC_013118.1
Brucella spp. F5-99	Tursiops truncatus	Bottle nose dolphin	NZ_ACFF00000000
Brucella vulpis F60 BVF60	Vulpes vulpes	Red fox	GCA_900000005.1
Brucella inopinata BO1	Homo sapiens	Human	GCA_000182725.1
Brucella spp. BO2	Homo sapiens	Human	GCA_000177135.1
Brucella spp. 09RB8910	Pyxicephalus edulis	African bullfrog	NZ_CP019390
Brucella spp. 10RB9215	Pyxicephalus edulis	African bullfrog	LT599047
Brucella spp. B13-0095	Ceratophrys ornata	Pac man Frog	GCA_000157875.1
Brucella spp. NF 2653	Melomys lutillus	Small climbing rat	GCA_000177155.1
Brucella spp. 141012304	Taenuria lymma	Fantail ray	GCA_900095155.1
Brucella spp. NVSL_07_0026	Papio spp.	Baboon	GCA_000163135.1
Ochrobactrum intermedium LMG3301	Soil	Soil	NZ_ACQA00000000.1
Ochrobactrum anthropi ATCC49188	Homo sapiens	Human	NC_009667.1, NC_009668.1, NC_009669.1, NC_009670.1, NC_009671.1 & NC_009672.1

## Sheet: SNPs_summary
SNPs Summary in comparison to B. suis 1330 as reference
		Base Subtitutions Detail
Strain	Percent Mapped	A->C	A->G	A->T	C->A	C->G	C->T	G->A	G->C	G->T	T->A	T->C	T->G	Total SNPs
Brucella sp. BCCN 84.3	97.7211	198	1366	94	260	190	1526	1527	176	292	104	1393	155	7281
B. melitensis 16M ATCC 23456	97.0503	204	1316	122	272	271	1533	1595	277	288	143	1372	205	7598
B. melitensis M5-90	44.3167	77	567	39	112	106	658	653	102	114	52	580	79	3139
B. abortus 2308 Wisconsin	97.0101	187	1267	102	385	209	1314	1366	200	344	126	1321	149	6970
B. neotomae 5K33	96.4972	160	1191	79	168	193	1013	1072	168	163	94	1196	136	5633
B. suis F4/06-146	97.8811	136	835	75	111	251	929	1001	247	111	81	904	126	4807
B. suis st. 686 bv 3	98.1916	44	438	30	56	32	574	566	25	63	16	447	36	2327
B. suis st. 513 bv 5	55.9408	83	580	34	64	68	350	375	74	70	31	582	67	2378
B. ceti TE10759-12	95.8794	137	1101	84	128	150	1194	1171	127	137	92	1145	122	5588
B. ceti F23-97	97.0196	131	1060	62	94	108	963	966	108	113	62	1094	111	4872
B. pinnipedialis B2/94	97.3594	116	1024	55	77	107	651	655	93	96	62	1056	95	4087
B. canis ATCC 23365	98.7394	45	441	34	93	34	595	564	30	100	12	439	34	2421
B. ovis IntaBari-2001-319-4082	94.2865	200	1274	102	221	216	1797	1738	184	204	95	1294	174	7499
B. microti CCM 4915	98.5861	119	1045	58	144	121	619	634	114	143	62	1057	105	4221
Brucella sp. F5-99	95.373	126	1011	52	89	112	821	877	104	95	66	1051	106	4510
Brucella sp. F60 BVF60 (B. vulpis)	87.475	1468	10296	827	2225	1907	11603	11561	1910	2233	785	10368	1442	56625
B. inopinata BO1	87.8999	1515	10833	819	1587	1913	11155	10955	1926	1637	778	10934	1414	55466
Brucella sp. BO2	84.9517	1470	10617	800	1584	1936	10697	10527	1855	1530	762	10671	1429	53878
Brucella sp. 09RB8910	91.271	1514	11241	822	1564	1957	10699	10708	1882	1571	785	10977	1530	55250
Brucella sp. 10RB9215	90.8624	1500	11070	798	1639	1956	11033	10747	1919	1590	756	11180	1464	55652
Brucella sp. B13-0095	83.6267	1438	10347	747	1541	1849	10539	10310	1825	1507	716	10336	1412	52567
Brucella sp. NF 2653	85.7275	1449	10196	704	1471	1779	10683	10529	1742	1427	735	10180	1458	52353
Brucella sp. 141012304	89.4113	1570	11538	868	1745	2076	11599	11429	2055	1761	807	11548	1520	58516
Brucella sp. NVSL_07_0026 (B. papionis)	95.5546	145	1101	57	134	133	1320	1287	122	166	63	1194	115	5837
Ochrobactrum anthropi ATCC49188	44.5739	8542	28247	4730	11791	19063	30308	30807	18216	11453	4771	27412	8263	203603
Ochrobactrum intermedium LMG3301	45.8076	9840	31754	4501	10548	21824	24822	24670	21155	10204	4360	30854	9811	204343
Total number of SNPs	89.943													451213

## Sheet: BCCN84.3_MLST
Locus	Allele	Length	Start position	End position
acnA	3	490	950629	951118
aroA	2	565	882680	883244
caiA	2	449	2420712	2421160
cobQ	23	422	45306	45727
csdB	21	487	3199857	3200343
dnaK	2	470	795077	795546
fbaA	15	458	2681244	2681701
fumC	15	452	1126416	1126867
gap	26	589	426061	426649
glk	41	475	3034722	3035196
gyrB	22	469	993014	993482
int_hyp	21	431	128362	128792
leuA	2	482	290314	290795
mutL	2	549	1098948	1099496
mviM	15	447	718311	718757
omp25	33	484	2313106	2313589
prpE	18	468	428816	429283
putA	23	527	2541236	2541762
soxA	2	486	1491305	1491790
trpE	3	486	293816	294301
ddla	26	449	3247210	324872	4 bp deleted at 3248063, 133 after 324872 in comparison to ddla allele 26

## Sheet: Genes_of_interest
Mutations found in Brucella spp. BCCN84.3 in genes related to virulence as compared to the indicated locus/gene name.
Pathway/Gene/Product info	length	SNPs	No. insertions	No. deletions	No. clipped regions	total insertion length	total deletion length	clipped length	No. contig breaks	Percent id	Match length	Match length percent
BvrR/BvrS_network
BAW_20217/FtcR	678	1	0	0	0	0	0	0	0	99.8525	678	100
BAW_10265/BtpA/VirB_effector	Absent gene. Manually confirmed in Artemis
BAW_10696/omp25	642	2	0	1	0	0	6	0	0	98.7539	636	99.0654
BMEII0844/omp31_GI-8	723	2	0	0	0	0	0	0	0	99.7234	723	100
BruAb1_0049/amp160	4740	8	0	0	0	0	0	0	0	99.8312	4740	100
BruAb1_0115/omp25d	693	1	0	0	0	0	0	0	0	99.8557	693	100
BruAb1_0116/omp25c	687	1	0	0	0	0	0	0	0	99.8544	687	100
BruAb1_0185/babR	708	0	0	0	0	0	0	0	0	100	708	100
BruAb1_0720/omp25_GI-2	642	2	1	0	0	6	0	0	0	99.6885	642	100
BruAb1_0777/mdrA	600	1	0	0	0	0	0	0	0	99.8333	600	100
BruAb1_0884/exoR	804	1	0	0	0	0	0	0	0	99.8756	804	100
BruAb1_0977/omp25b	710	3	1	1	0	1	1	0	0	99.5775	710	100
BruAb1_1285/omp22	639	3	0	0	0	0	0	0	0	99.5305	639	100
BruAb1_1608/omp31b	786	2	0	0	0	0	0	0	0	99.7455	786	100
BruAb1_2064/pcka	1611	4	0	0	0	0	0	0	0	99.7517	1611	100
BruAb1_2065/bvrR	720	1	0	0	0	0	0	0	0	99.8611	720	100
BruAb1_2066/bvrS	1806	4	0	0	0	0	0	0	0	99.7785	1806	100
BruAb2_0059/virB11_SAR1-2	1089	2	0	0	0	0	0	0	0	99.8163	1089	100
BruAb2_0060/virB10_SAR1-2	1167	2	1	0	0	9	0	0	0	99.8286	1167	100
BruAb2_0061/virB9_SAR1-2	870	0	0	0	0	0	0	0	0	100	870	100
BruAb2_0062/virB8_SAR1-2	720	1	0	0	0	0	0	0	0	99.8611	720	100
BruAb2_0063/virB7_SAR1-2	174	0	0	0	0	0	0	0	0	100	174	100
BruAb2_0064/virB6_SAR1-2	1044	2	0	0	0	0	0	0	0	99.8084	1044	100
BruAb2_0065/virB5_SAR1-2	717	3	0	0	0	0	0	0	0	99.5816	717	100
BruAb2_0066/virB4_SAR1-2	2496	4	0	0	0	0	0	0	0	99.8397	2496	100
BruAb2_0067/virB3_SAR1-2	351	1	0	0	1	0	0	2	0	99.1453	349	99.4302
BruAb2_0068/virB2_SAR1-2	318	0	0	0	0	0	0	0	0	100	318	100
BruAb2_0069/virB1_SAR1-2	717	2	0	0	0	0	0	0	0	99.7211	717	100
BruAb2_0117/vjbr	780	0	0	0	0	0	0	0	0	100	780	100
Flagellar_gene
BAW_20118/flhB	1071	4	0	0	0	0	0	0	0	99.6265	1071	100
BAW_20120/FliN	321	1	0	0	0	0	0	0	0	99.6885	321	100
BAW_20123/MotA	873	3	0	0	0	0	0	0	0	99.6564	873	100
BAW_20124/FlgF	777	3	0	0	0	0	0	0	0	99.6139	777	100
BAW_20125/flgF	732	1	0	0	0	0	0	0	0	99.8634	732	100
BAW_20126/fliI	1362	4	0	0	0	0	0	0	0	99.7063	1362	100
BAW_20145/flgB	381	1	0	0	0	0	0	0	0	99.7375	381	100
BAW_20146/flgC	423	0	0	0	0	0	0	0	0	100	423	100
BAW_20147/fliE	336	1	0	0	0	0	0	0	0	99.7024	336	100
BAW_20148/flgG	789	0	0	0	0	0	0	0	0	100	789	100
BAW_20149/flgA	483	0	0	0	0	0	0	0	0	100	483	100
BAW_20150/flgI	1335	4	0	0	0	0	0	0	0	99.7004	1335	100
BAW_20152/flgH	729	3	0	0	0	0	0	0	0	99.5885	729	100
BAW_20153/FliL	492	2	0	0	0	0	0	0	0	99.5935	492	100
BAW_20154/fliP	741	2	0	0	0	0	0	0	0	99.7301	741	100
BAW_20536/fliY	774	3	0	0	0	0	0	0	0	99.6124	774	100
BAW_21042/FlgJ	591	1	0	0	0	0	0	0	0	99.8308	591	100
BAW_21044/fliR	768	3	0	0	0	0	0	0	0	99.6094	768	100
BAB2_1091/flhA	381	3	0	0	1	0	0	3	0	98.4252	378	99.2126
BAW_21046/fliQ	267	0	0	0	0	0	0	0	0	100	267	100
BAW_21047/flgD	414	1	0	0	0	0	0	0	0	99.7585	414	100
BAW_21048/flbT	459	3	0	0	0	0	0	0	0	99.3464	459	100
BAW_21049/flaF	345	1	0	0	0	0	0	0	0	99.7101	345	100
BAW_21050/flgL	1047	2	0	0	0	0	0	0	0	99.809	1047	100
BAW_21051/flgK	1455	6	0	0	0	0	0	0	0	99.5876	1455	100
BAW_21052/flgE	1191	2	0	0	0	0	0	0	0	99.8321	1191	100
BAW_21055/flagellar_hook-length_control_protein	1263	2	0	0	0	0	0	0	0	99.8416	1263	100
BAW_21056/chemotaxis_protein	1293	1	0	0	0	0	0	0	0	99.9227	1293	100
BAW_21057/motB	1101	8	0	0	0	0	0	0	0	99.2734	1101	100
BAW_21059/fliF	1743	3	0	0	0	0	0	0	0	99.8279	1743	100
BAW_21060/flagellin	849	0	0	0	0	0	0	0	0	100	849	100
BMI_II122/FliG	1041	3	0	1	0	0	15	0	0	99.7118	1041	100
BMI_II125/FliM	951	4	0	0	0	0	0	0	0	99.5794	951	100
Integrase-recombinase_function
BAW_10237/Expressed_integrase_in_GI-3/Integrase-recombinase_function	Absent gene. Manually confirmed in Artemis
BAW_10274/Expressed_integrase_in_SAR1-2	Absent gene. Manually confirmed in Artemis
BAW_10721/Putative_integrase_SAR1-2	2115	4	0	0	0	0	0	0	0	99.8109	2115	100
BAW_11048/Expressed_integrase_GI-1	1245	2	0	0	0	0	0	0	0	99.8394	1245	100
BruAb1_2006/xerD_recombinase	924	6	0	0	0	0	0	0	0	99.3506	924	100
LipidA_core
BMEI0323/msbA	1800	6	0	0	0	0	0	0	0	99.6667	1800	100
BMEII0250/msbA	1836	0	0	0	0	0	0	0	0	100	1836	100
LPS_synthesis
BAW_10055/pgm	1632	2	0	0	0	0	0	0	0	99.8775	1632	100
BAW_20816/manB	1434	3	0	0	0	0	0	0	0	99.7908	1434	100
BAW_20817/manC	1416	3	0	0	0	0	0	0	0	99.7881	1416	100
LPS_transport:lpt_system
BAW_10148/lptC	654	2	0	0	0	0	0	0	0	99.6942	654	100
BAW_10149/lptA	615	4	0	0	0	0	0	0	0	99.3496	615	100
BAW_10150/lptB	834	2	0	0	0	0	0	0	0	99.7602	834	100
BAW_10681/lptD	2379	9	0	0	0	0	0	0	0	99.6217	2379	100
BAW_10682/lptG	1089	2	0	0	0	0	0	0	0	99.8163	1089	100
BAW_10683/lptF	1209	2	0	0	0	0	0	0	0	99.8346	1209	100
BAW_11736/lptE	582	2	0	0	0	0	0	0	0	99.6564	582	100
LPS:core
BAW_10311/Putative_glysosyltransferase	1893	4	0	0	0	0	0	0	0	99.7887	1893	100
BAW_10336/Core_glysosyltransferase_wadB	720	2	0	0	0	0	0	0	0	99.7222	720	100
BAW_10400/Putative_glysosyltransferase	507	3	0	0	0	0	0	0	0	99.4083	507	100
BAW_10515/wbkD	1869	4	0	0	0	0	0	0	0	99.786	1869	100
BAW_10690/Putative_glysosyltransferase	816	3	1	0	0	1	0	0	0	99.6324	816	100
BAW_10752/Putative_glysosyltransferase	600	1	0	0	0	0	0	0	0	99.8333	600	100
BAW_10773/Putative_glysosyltransferase	588	3	0	0	0	0	0	0	0	99.4898	588	100
BAW_10856/Putative_glysosyltransferase	804	1	0	0	0	0	0	0	0	99.8756	804	100
BAW_10914/Putative_glysosyltransferase	972	1	0	0	0	0	0	0	0	99.8971	972	100
BAW_11454/Core_glysosyltransferase_wadC	1065	1	0	0	0	0	0	0	0	99.9061	1065	100
BAW_11550/Putative_glysosyltransferase	783	1	0	0	0	0	0	0	0	99.8723	783	100
BAW_11612/Putative_glysosyltransferase	216	1	0	0	0	0	0	0	0	99.537	216	100
BAW_12017/Putative_glysosyltransferase	720	2	0	0	0	0	0	0	0	99.7222	720	100
BAW_20104/Putative_glysosyltransferase	993	5	0	0	0	0	0	0	0	99.4965	993	100
BAW_20130/Putative_glysosyltransferase	981	2	0	0	0	0	0	0	0	99.7961	981	100
BAW_20664/Putative_glysosyltransferase	1845	5	0	1	0	0	1	0	0	99.729	1845	100
LPS:lipidA_Raetz_Pathway
BAW_10467/Putative_AcpXL_lipid_A_synthesis	237	0	0	0	0	0	0	0	0	100	237	100
BAW_10732/Putative_LpxE_(lipidA_and_LPS:lipidA_Raetz_Pathway)	768	1	0	0	0	0	0	0	0	99.8698	768	100
BAW_10839/Putative_LpxXL_(lipid_A_synthesis)	282	1	0	0	0	0	0	0	0	99.6454	282	100
BAW_11115/Classical_lipidA:lpxB	1188	3	0	0	0	0	0	0	0	99.7475	1188	100
BAW_11117/Classical_lipidA:lpxA	837	1	0	0	0	0	0	0	0	99.8805	837	100
BAW_11119/Classical_lipidA:lpxD	1056	2	0	0	0	0	0	0	0	99.8106	1056	100
BAW_11377/Classical_lipidA:lpxC	861	0	0	0	0	0	0	0	0	100	861	100
BAW_11546/Putative_GnnB_(lipid_A_synthesis)	1125	2	0	0	0	0	0	0	0	99.8222	1125	100
BAW_11547/Putative_GnnA_(lipid_A_synthesis)	957	3	0	0	0	0	0	0	0	99.6865	957	100
BAW_20127/Putative_LpxE_(lipidA_and_LPS:lipidA_Raetz_Pathway)	519	1	0	0	0	0	0	0	0	99.8073	519	100
BAW_20204/Classical_lipidA:kdtA_WaaA	1341	1	0	0	0	0	0	0	0	99.9254	1341	100
BAW_20205/Classical_lipidA:lpxK	1026	3	0	0	0	0	0	0	0	99.7076	1026	100
BAW_21089/Putative_LptA_(lipid_A_modification)	324	0	0	0	0	0	0	0	0	100	324	100
LPS:O-chain
BAW_10516/wbkF_wbk_GI	1008	1	0	0	0	0	0	0	0	99.9008	1008	100
BAW_10521/wbkC_wbK_GI	780	1	0	0	0	0	0	0	0	99.8718	780	100
BAW_10523/wzt_wbK_GI	759	3	0	0	0	0	0	0	0	99.6047	759	100
BAW_10524/wzm_wbK_GI	783	2	0	0	0	0	0	0	0	99.7446	783	100
BAW_10525/per_wbK_GI	1104	4	0	0	0	0	0	0	0	99.6377	1104	100
BAW_10531/wbkA_wbK_GI	1119	3	0	0	0	0	0	0	0	99.7319	1119	100
BAW_10541/wbkE_wbl_GI	1110	1	0	0	0	0	0	0	0	99.9099	1110	100
Membrane_lipids
BAW_10459/Cfa_lipid_A_and_membrane_lipids	1281	1	0	0	0	0	0	0	0	99.9219	1281	100
BAW_10507/Polysaccharide_deacetilase	819	2	0	0	1	0	0	46	0	94.1392	773	94.3834
Phospholipids and aminolipids
BAW_10435/Putative_	663	3	0	0	0	0	0	0	0	99.5475	663	100
BAW_10452/	699	3	0	0	0	0	0	0	0	99.5708	699	100
BAW_10522/wbkB_wbK	855	3	0	0	0	0	0	0	0	99.6491	855	100
BAW_10526/gmd_wb_	1089	3	0	0	0	0	0	0	0	99.7245	1089	100
BAW_10538/manB_O-Ag_wbk	1290	5	0	1	0	0	2	0	0	99.6124	1290	100
BAW_10539/manC_O-Ag_wbk	1425	3	0	0	0	0	0	0	0	99.7895	1425	100
BAW_10540/manA	1278	4	0	0	0	0	0	0	0	99.687	1278	100
BAW_10613/Core	2112	4	0	0	0	0	0	0	0	99.8106	2112	100
BAW_10835/Putative_	927	5	0	0	0	0	0	0	0	99.4606	927	100
BAW_10952/wboA	1233	4	0	0	0	0	0	0	0	99.6756	1233	100
BAW_10953/wboB	1560	3	0	0	0	0	0	0	0	99.8077	1560	100
BAW_12043/pmtA_PC	600	3	0	1	0	0	1	0	0	99.5	600	100
BAW_20640/pcs_(PC_synthesis)	801	0	0	0	0	0	0	0	0	100	801	100
BRA0362/bciA_CP4-like_integrase	1209	3	1	0	0	1	0	0	0	99.7519	1209	100
Phospholipids_and_aminolipids
BAW_10141/olsB	846	1	0	0	0	0	0	0	0	99.8818	846	100
BAW_10453/psd_phosphatidylethalonamine	837	2	0	0	0	0	0	0	0	99.7611	837	100
BAW_10693/pgsA_phosphatidylglicerol-P	585	2	0	0	0	0	0	0	0	99.6581	585	100
BAW_10766/plsY	1041	2	0	0	0	0	0	0	0	99.8079	1041	100
BAW_11123/cdsA_CDP-diacylglicerol	813	4	0	0	0	0	0	0	0	99.508	813	100
BAW_11282/Putative_LpiA2_(lipid_modification)	972	3	0	0	0	0	0	0	0	99.6914	972	100
BAW_11911/plsC_CDP-diacylglicerol	783	1	0	0	0	0	0	0	0	99.8723	783	100
BAW_12065/OlsA	804	0	0	0	0	0	0	0	0	100	804	100
BAW_20611/plsX	606	4	0	0	0	0	0	0	0	99.3399	606	100
BAW_20627/Putative_LpiA1_(lipid_modification)	2643	5	0	0	0	0	0	0	0	99.8108	2643	100
BAW_20979/Cls_cardiolipine_synthase	1461	8	0	0	0	0	0	0	0	99.4524	1461	100
VirB_effector
BAW_10652/BspA	573	0	0	0	0	0	0	0	0	100	573	100
BAW_10686/BspB	564	4	0	0	0	0	0	0	0	99.2908	564	100
BAW_10727/BtpB	834	2	0	0	0	0	0	0	0	99.7602	834	100
BAW_10815/BspC	414	1	0	0	0	0	0	0	0	99.7585	414	100
BAW_10995/BEP043	4662	14	0	1	0	0	12	0	0	99.6997	4662	100
BAW_11009/VceC	1257	6	0	1	0	0	47	0	0	99.5227	1257	100
BAW_11216/BEP275	762	2	0	0	0	0	0	0	0	99.7375	762	100
BAW_11220/RicA	528	0	0	0	0	0	0	0	0	100	528	100
BAW_11596/BspE	795	0	0	0	0	0	0	0	0	100	795	100
BAW_11866/BspF	1287	1	0	0	0	0	0	0	0	99.9223	1287	100
BAW_11922/BEP005	462	1	0	0	0	0	0	0	0	99.7835	462	100
BAW_20121/BEP123	462	1	0	0	0	0	0	0	0	99.7835	462	100
BAW_20626/virJ	1161	0	0	0	0	0	0	0	0	100	1161	100

## Sheet: omp2ab
Metadata of sequences included in the phylogenetic reconstructionusing omp2a and omp2b genes
Species	Strain	Host or source	GenBank accession	omp2 gene
B. microti	CCM 4915	Common vole	AM698039	omp2b
			AM698038	omp2a
	BMS20	Common vole		omp2b
				omp2a
B. melitensis	16M (bv 1)	Goat	U26440	omp2b
			U26440	omp2a
B. abortus	2308W (bv 1)	Cattle	M26034	omp2b
			M26034	omp2a
	45/20	Cattle	AF268033	omp2b
			AY008719	omp2a
B. suis	1330 (bv 1)	Swine	U26443	omp2b
			U26443	omp2a
B. canis	NCTC 01854	Dog	U26439	omp2b
			U26439	omp2a
B. neotomae	5K33	Desert rat	U26441	omp2b
			U26441	omp2a
B. ovis	76-250	Sheep	AF268035	omp2b
			AY008720	omp2a
B. pinnipedialis	B2/94	Common seal	AF300818	omp2b
			AF300819	omp2a
B. ceti	B1/94	Porpoise	AF300816	omp2b
			AF300817	omp2a
	B14/94	Common dolphin	AF300814	omp2b
			AF300815	omp2a
Brucella spp.	F599	Bottlenose dolphin	DQ865283	omp2b
			DQ865282	omp2a
	BCCN 84-3	Domestic dog		omp2b
				omp2a
